# Supplementary material for: Dynamic analysis of the microbial communities and metabolome of healthy banana rhizosphere soil during one growth cycle
Source: PeerJ. 2022 Nov 18;10:e14404. doi: 10.7717/peerj.14404 (PMC9677880; doi:10.7717/peerj.14404)
Supplement: Supplemental Information 1 — pH-1, pH-2 and pH-3 represent three replicates of pH, respectively. Organic-1, Organic-2 and Organic-3 represent the three repeats of Organic. [file peerj-10-14404-s001.xlsx]

## Sheet: Sheet1
Sample	pH-1	pH-2	pH-3	average		Sample	Organic-1（g/kg）	Organic-2（g/kg）	Organic-3（g/kg）	average（g/kg）
M1	4.45	4.41	4.52	4.46		M1	21.62	21.21	21.48	21.4367
M2	4.92	4.99	5.02	4.97667		M2	29.58	29.45	29.61	29.5467
M3	4.52	4.71	4.76	4.66333		M3	26.17	26.03	26.28	26.16
M4	3.84	3.91	3.93	3.89333		M4	34.14	34	34.23	34.1233
M5	3.89	3.94	3.93	3.92		M5	30.72	30.43	30.81	30.6533
M6	4.5	4.61	4.59	4.56667		M6	36.41	36.58	36.74	36.5767
M7	3.83	3.89	3.91	3.87667		M7	30.72	30.72	30.58	30.6733
M8	4.85	4.85	4.82	4.84		M8	31.86	31.58	31.92	31.7867
M9	4.37	4.46	4.5	4.44333		M9	39.82	39.14	40.33	39.7633
M10	3.95	4.06	4.08	4.03		M10	34.14	33.72	34.83	34.23
M11	5.95	6.06	5.95	5.98667		M11	25.03	25.48	24.89	25.1333
M12	4.97	5.03	5.01	5.00333		M12	29.58	29.58	29.73	29.63
M13	4.24	4.34	4.3	4.29333		M13	36.41	36.58	36.35	36.4467
M14	4.38	4.4	4.32	4.36667		M14	35.1	35.27	35.33	35.2333
M15	4.84	4.9	4.86	4.86667		M15	23.79	23.89	23.93	23.87
M16	4.31	4.39	4.41	4.37		M16	26.58	26.17	26.37	26.3733
M17	3.94	4.02	4.03	3.99667		M17	27.58	27.31	27.63	27.5067
M18	4.55	4.59	4.62	4.58667		M18	29.41	29.58	29.66	29.55
M19	4.15	4.23	4.24	4.20667		M19	30.86	30.72	30.63	30.7367
M20	4.23	4.33	4.32	4.29333		M20	32.01	31.86	31.67	31.8467
M21	3.81	3.86	3.87	3.84667		M21	21.34	21.68	21.57	21.53
M22	3.96	4	4.01	3.99		M22	31.45	31.86	31.73	31.68
M23	3.82	3.86	3.89	3.85667		M23	27.62	27.31	27.58	27.5033
M24	5.71	5.75	5.67	5.71		M24	28.45	28.14	28.38	28.3233
M25	4.27	4.32	4.37	4.32		M25	26.17	25.89	26.09	26.05
M26	4.29	4.38	4.42	4.36333		M26	27.76	27.31	27.54	27.5367
M27	4.75	4.78	4.8	4.77667		M27	34.27	34.14	34.39	34.2667
M28	4.28	4.35	4.38	4.33667		M28	31.17	31.86	31.62	31.55
M29	5.24	5.33	5.28	5.28333		M29	31.14	30.72	31.94	31.2667
M30	4.65	4.74	4.79	4.72667		M30	29.58	29.31	29.62	29.5033
M31	4.45	4.52	4.51	4.49333		M31	21.62	21.33	21.48	21.4767
M32	4.93	5.12	5.06	5.03667		M32	30.72	30.55	30.66	30.6433
M33	4.33	4.41	4.46	4.4		M33	30.72	30.46	30.84	30.6733
M34	3.95	4.02	4.07	4.01333		M34	40.96	40.61	40.87	40.8133
M35	3.73	3.81	3.83	3.79		M35	27.31	27.52	27.63	27.4867
M36	5.37	5.58	5.58	5.51		M36	28.45	28.37	28.71	28.51
M37	5.09	5.2	5.24	5.17667		M37	31.86	31.53	31.99	31.7933
M38	4.17	4.26	4.33	4.25333		M38	31.86	31.69	32.03	31.86
M39	5.75	5.97	5.89	5.87		M39	33	33.45	32.84	33.0967
M40	4.01	4.12	4.14	4.09		M40	25.03	25.47	25.84	25.4467
M41	5.4	5.51	5.44	5.45		M41	20.48	20.73	20.25	20.4867
M42	3.77	3.85	3.89	3.83667		M42	27.31	27.22	27.57	27.3667
M43	4.65	4.8	4.72	4.72333		M43	26.17	26.43	26.38	26.3267
M44	3.75	3.84	3.86	3.81667		M44	28.45	28.42	28.36	28.41
M45	3.95	4.01	4.03	3.99667		M45	27.31	27.41	27.44	27.3867
M46	4.52	4.6	4.58	4.56667		M46	30.72	30.77	30.68	30.7233
M47	5.79	6.03	4.64	5.48667		M47	27.31	27.35	27.38	27.3467
M48	3.7	3.8	3.8	3.76667		M48	30.72	30.72	30.59	30.6767
M49	4.63	4.7	4.73	4.68667		M49	36.41	36.38	36.71	36.5
M50	4.94	5.05	5.13	5.04		M50	28.45	28.65	28.48	28.5267
M51	4.98	5.01	5.04	5.01		M51	25.03	25.14	25.23	25.1333
M52	4.48	3.95	3.99	4.14		M52	31.86	31.95	32.15	31.9867
M53	4.79	4.55	4.59	4.64333		M53	33	32.88	32.98	32.9533
M54	3.89	5.23	5.28	4.8		M54	32.1	32.37	32.46	32.31
M55	4.61	4.69	4.72	4.67333		M55	28.45	28.55	28.73	28.5767
M56	4.76	4.89	4.9	4.85		M56	31.86	31.44	31.72	31.6733
M57	3.88	3.96	4	3.94667		M57	31.86	31.68	31.92	31.82
M58	4.27	4.34	4.38	4.33		M58	33	32.8	33.23	33.01
M59	4.62	4.65	4.71	4.66		M59	35.27	35.13	35.44	35.28
M60	4.46	4.56	4.63	4.55		M60	31.86	31.56	31.48	31.6333
M61	6.36	6.49	6.54	6.46333		M61	29.58	29.89	28.78	29.4167
M62	3.73	3.8	3.9	3.81		M62	34.24	34.42	34.37	34.3433
M63	4.24	4.31	4.35	4.3		M63	32.1	32.5	32.36	32.32
M64	4.77	4.85	4.89	4.83667		M64	37.55	37.04	37.67	37.42
M65	4.81	4.86	4.9	4.85667		M65	38.69	38.23	38.45	38.4567
M66	5.1	5.17	5.21	5.16		M66	35.27	35.6	35.34	35.4033
M67	4.89	4.9	5.04	4.94333		M67	37.55	37.49	37.71	37.5833
M68	3.66	3.75	3.81	3.74		M68	34.38	34.23	34.6	34.4033
M69	3.73	3.8	3.85	3.79333		M69	34.38	34.56	34.41	34.45
M70	5.06	4.97	5.1	5.04333		M70	36.41	36.06	36.77	36.4133
