# Supplementary material for: Dynamic analysis of the microbial communities and metabolome of healthy banana rhizosphere soil during one growth cycle
Source: PeerJ. 2022 Nov 18;10:e14404. doi: 10.7717/peerj.14404 (PMC9677880; doi:10.7717/peerj.14404)
Supplement: Supplemental Information 2 [file peerj-10-14404-s002.xlsx]

## Sheet: metabolites_exp
name	M1	M2	M3	M4	M5	M6	M7	M8	M9	M10	M11	M12	M13	M14	M15	M16	M17	M18	M19	M20	M21	M22	M23	M24	M25	M26	M27	M28	M29	M30	M31	M32	M33	M34	M35	M36	M37	M38	M39	M40	M41	M42	M43	M44	M45	M46	M47	M48	M49
alpha,alpha-Trehalose	0.00109037	0.00235964	0.00156193	0.00488837	0.00156054	0.00350751	0.00188641	0.00244011	0.00352233	0.00597042	0.00197988	0.00276757	0.00434396	0.00157322	0.000940627	0.00113286	0.00102186	0.00137437	0.00390808	0.00161702	0.0014933	0.00516816	0.00159534	0.00205297	0.00158177	0.00177937	0.00278204	0.00185081	0.00359521	0.00152328	0.00136261	0.00432405	0.00131294	0.00316185	0.00119243	0.0024722	0.00239887	0.00257041	0.00295815	0.00246883	0.00213427	0.00215991	0.00261216	0.00325138	0.00154795	0.0038163	0.00187534	0.00120301	0.00405055
2-Chloro-L-phenylalanine	0.0194111	0.0203785	0.0179021	0.0176379	0.0159264	0.0178874	0.0189458	0.0213071	0.0191384	0.016155	0.0177518	0.0174232	0.0160263	0.0209374	0.0177104	0.0184381	0.019203	0.0203195	0.0171343	0.0170837	0.0164914	0.0184678	0.0174741	0.0216208	0.0166612	0.0184464	0.0198942	0.0181526	0.0217921	0.020207	0.0180104	0.0194233	0.0176762	0.0208292	0.0160345	0.0237881	0.0225822	0.0205179	0.0214705	0.016873	0.0194672	0.0187187	0.0214542	0.0205062	0.0173785	0.0190293	0.0228289	0.0196296	0.0226908
Uric acid	0	0	0	0.00383923	0	0.000892462	0	0	0.000539068	0.00410176	0	0	0	0	0	0	0	0	2.69092e-06	0	0	0	1.33749e-06	0	0	0	0	0	0	0	0	0	0	0	0	0	0	7.80454e-06	0	0	1.07853e-06	0	0	2.34563e-06	0	3.19425e-06	0	0	0
Cellobiose	0.000101726	0.000376774	0.000193841	0.00231584	9.99068e-05	0.000705099	0.000150591	0.00019313	0.00165604	0.0116478	0.000133174	0.000513033	0.000810297	0.000146745	4.62636e-05	0.000378004	0.000168873	0.000138051	0.000518292	0.000173905	0.000196211	0.000602129	0.000228698	0.000169453	0.000117279	0.000159602	0.000209393	7.21706e-05	0.00021031	0.000194779	5.41519e-05	0.000248056	4.71674e-05	0.000127548	0.000120924	0.00022666	0.000238682	0.000103286	0.000209311	0.000123169	0.000120362	0.000215579	0.000208992	0.000177815	0.000208825	0.000263729	5.86638e-05	0.000179372	0.000222238
D-Malic acid	0	0	0	0	0	0	0	0	0	0	0	0	0	0	0	0	0	0	5.99595e-05	0	0	0	0	0	0	0	0	0	0	0	0	0	0	0	0	0	0	7.66485e-05	0	0	0	0	0	0	0	0	0	0	0
D-(+)-Raffinose pentahydrate	9.41096e-05	0.000112361	0.000100384	0.000572698	0.000153419	0.000207009	0.000145878	0.000272461	0.000450032	0.000684784	0.000288543	0.000153611	6.34513e-05	0.000138115	7.72445e-05	0.00016336	0.000144313	0.000144789	0.000723924	0.000160257	0.000123597	0.00038802	0.000183153	0.000158122	0.000118793	8.91618e-05	0.000287862	0.000106543	0.000281082	0.000181673	9.34406e-05	0.000316199	8.50573e-05	0.000351673	0.000131321	0.000173533	0.000188699	0.000305802	0.000154206	0.000219426	0.000101268	0.000196237	0.000195632	0.000291969	0.000274068	0.000317673	0.000151037	0.000148929	0.000393833
Naringin	0	0	0	0	0	0	0	0	0	0	0	0	0	0	0	0	0	0	0.000183772	0	0	0	0	0	0	0	0	0	0	0	0	0	0	0	0	0	0	0	0	0	0	0	0	0	0	0	0	0	0
Arachidonic Acid (peroxide free)	0	8.41468e-06	1.96525e-05	6.64262e-06	2.05444e-06	0	0	5.66393e-06	8.53029e-06	1.30569e-06	0	8.36831e-06	0	1.23061e-06	0	3.52522e-06	0	0	9.94556e-07	1.22521e-06	0	0	6.5009e-06	6.45219e-06	0	0	7.10598e-06	0	5.14723e-06	1.00996e-06	0	9.09168e-07	1.08998e-06	9.35164e-07	0	0	2.42664e-05	1.62495e-05	1.34136e-05	1.81709e-06	0	0	0	1.27771e-05	9.09987e-06	1.06813e-06	5.65966e-06	0	6.59719e-06
Hypotaurine	0	0	0	2.85866e-05	0	2.29931e-06	0	0	1.45711e-05	5.38188e-05	0	0	0	0	0	0	0	0	0	0	0	0	0	0	0	0	0	0	0	0	0	0	0	0	0	0	0	0	0	0	0	0	0	0	0	0	0	0	0
Stachyose hydrate from Stachys tuberifera	2.11588e-05	4.45125e-05	6.07374e-06	9.32252e-05	4.78382e-05	2.57884e-05	5.32797e-05	4.5979e-05	4.9437e-05	0.000144534	5.99296e-05	3.06341e-05	2.76248e-06	4.28513e-05	8.12875e-06	4.49973e-05	3.60889e-05	4.04062e-05	0.000599865	4.12668e-05	4.1857e-05	0.00019977	5.76527e-05	2.93765e-05	2.72107e-05	3.1298e-05	8.43389e-05	3.68645e-05	8.382e-05	2.5837e-05	3.26234e-05	0.000109343	2.65811e-05	0.000184341	5.01384e-05	5.2048e-05	5.8352e-05	0.00011888	4.4424e-05	7.00233e-05	2.9031e-05	7.44435e-05	7.05631e-05	0.000124444	4.654e-05	0.000119132	3.18262e-05	4.18103e-05	0.00010887
Azelaic acid	6.66831e-05	9.50253e-05	8.90947e-05	0.000214008	8.65324e-05	0.000211528	0.000109546	7.1433e-05	0.0001912	0.000328619	8.17157e-05	8.05864e-05	6.9364e-05	8.03264e-05	7.45961e-05	6.77818e-05	6.85896e-05	7.63791e-05	0.000460003	9.40065e-05	0.000115758	7.27952e-05	7.95599e-05	6.79926e-05	7.0023e-05	7.4166e-05	6.21017e-05	6.85192e-05	6.34354e-05	0.000104868	7.0492e-05	7.29104e-05	6.74064e-05	0.000101135	7.32112e-05	8.17339e-05	7.75552e-05	0.000135499	9.02946e-05	7.55259e-05	8.1117e-05	6.3031e-05	7.17855e-05	6.70236e-05	7.89516e-05	9.10522e-05	7.00214e-05	8.36909e-05	0.000108146
D-Mannose 6-phosphate barium salt hydrate	1.33667e-06	5.41516e-06	6.66723e-06	7.69701e-05	0	6.28745e-05	0	6.59225e-06	7.2351e-05	8.31485e-05	1.72871e-06	0	1.49041e-06	3.38968e-06	8.22378e-07	9.50508e-07	0	2.16843e-06	3.21971e-05	0	1.53311e-06	2.47672e-06	0	1.43222e-06	0	4.77657e-06	2.33107e-06	1.0269e-06	1.07192e-06	2.01499e-06	0	7.2527e-06	1.24485e-06	4.00935e-06	0	1.11133e-06	1.1991e-06	4.74181e-06	0	5.02624e-06	0	7.23963e-06	0	5.95037e-06	4.82402e-06	4.09368e-06	0	3.93877e-06	5.96547e-06
Xanthine	0	1.51033e-06	3.39957e-06	1.34388e-06	9.66272e-07	7.1961e-07	0	8.99503e-06	1.66974e-06	2.51072e-06	8.68877e-06	3.962e-06	3.58053e-06	3.78506e-06	1.3799e-06	3.26229e-06	0	0	2.79454e-06	7.87111e-07	0	0	0	2.70344e-06	0	0	5.67146e-06	0	0	0	0	1.04876e-06	0	0	0	1.23783e-05	3.74393e-06	1.36559e-05	4.99626e-06	0	0	0	0	0	8.97801e-07	2.35641e-06	6.47183e-06	8.72597e-07	5.22858e-06
L-Serine	0	1.35832e-05	0	8.10925e-05	9.59749e-06	7.89496e-05	0	2.1113e-06	7.99983e-05	8.95974e-05	2.9073e-06	7.44413e-05	0	0	0	3.1213e-05	0	0	6.12588e-05	2.62963e-05	3.20953e-06	0	4.49329e-06	0	0	2.78577e-05	0	0	0	8.37013e-05	9.42058e-07	0	1.53356e-05	0	0	5.88419e-06	1.1008e-06	0	1.31886e-06	3.41088e-05	9.90213e-06	0	0	0	2.45634e-05	7.5397e-06	0	8.06479e-06	1.60389e-05
Adipic acid	0	6.40267e-06	0	3.82457e-06	0	0	0	0	0	7.26719e-06	0	0	0	0	0	0	0	0	5.65972e-06	0	0	0	0	0	0	0	0	0	0	0	0	0	0	0	0	0	0	0.000190797	0	0	0	0	0	0	0	0	0	0	9.93697e-07
DG(14:1(9Z)/16:1(9Z)/0:0)	0	0	0	0	0	0	0	0	0	0	0	0	9.73556e-07	0	0	0	0	0	0	0.0124137	0	0.000314885	0	0	0	0	0	0	0	0	0	0	0	0	0	0	0	0	0	0	0	0	0	0	0	0	0	0	0
Phenyl acetate	2.67251e-05	8.47973e-05	2.84605e-05	0.000119952	3.34774e-05	6.94599e-05	3.7157e-05	3.78935e-05	0.000129188	9.55736e-05	4.97933e-05	6.3457e-05	0.000154981	4.70406e-05	4.72044e-05	8.05216e-05	8.98251e-05	6.12065e-05	0.000264493	0.000165331	8.60937e-05	6.24777e-05	0.00010424	8.07472e-05	6.83392e-05	8.00732e-05	5.99472e-05	7.91497e-05	6.56575e-05	8.80739e-05	6.36214e-05	0.000219344	6.329e-05	7.67529e-05	8.62293e-05	8.17061e-05	7.43679e-05	7.78465e-05	0.000156894	9.57358e-05	0.000116088	8.46051e-05	8.509e-05	7.25843e-05	8.67721e-05	0.00012241	7.78817e-05	9.76526e-05	6.81663e-05
Oxalacetic acid	0.00228731	0.00214626	0.0021486	0.00206988	0.00219158	0.00213544	0.00208555	0.00214755	0.00207503	0.00192807	0.002102	0.00204847	0.00209267	0.00212903	0.00210072	0.00208906	0.0021406	0.00212644	0.00200703	0.00194198	0.00205972	0.00201721	0.00209414	0.00198916	0.00208833	0.00200455	0.00188067	0.00208377	0.00196702	0.00193541	0.00193451	0.00200463	0.00202143	0.00204299	0.00209633	0.00199578	0.00200394	0.00197231	0.0019387	0.0020205	0.00198788	0.0020691	0.00201069	0.00205466	0.00204499	0.00200051	0.00208437	0.00211398	0.00196663
3-pyridinecarboxaldehyde adenine dinucleotide	3.02139e-05	2.32321e-05	2.89835e-05	0.000100504	6.15495e-05	0.00011075	6.28811e-05	5.00026e-05	9.24674e-05	4.70076e-05	4.26949e-05	3.4427e-05	3.08954e-05	3.03204e-05	2.68564e-05	2.72221e-05	3.09919e-05	2.18342e-05	2.51394e-05	2.09626e-05	2.95284e-05	1.77816e-05	2.44582e-05	1.8064e-05	1.60768e-05	1.77358e-05	1.33453e-05	1.174e-05	1.65011e-05	1.23827e-05	1.78366e-05	9.71391e-06	1.85821e-05	1.49204e-05	1.95011e-05	1.66505e-05	1.15147e-05	9.51535e-06	1.60425e-05	1.29985e-05	1.42037e-05	7.39541e-06	1.12815e-05	1.07963e-05	8.12354e-06	7.58619e-06	9.11808e-06	9.99256e-06	9.64751e-06
octyl 2-acetamido-2-deoxy-alpha-D-glucopyranoside	0.000691305	0.000743687	0.000694155	0.000719091	0.000683184	0.00070517	0.000665186	0.000634403	0.000659722	0.000655693	0.000614024	0.000635858	0.000601434	0.00062981	0.000611261	0.00058848	0.000624638	0.00064974	0.000631473	0.000607001	0.000602021	0.000572503	0.000565049	0.000549404	0.000615387	0.000581275	0.000524313	0.000515925	0.000561378	0.000566329	0.000526811	0.000524254	0.000509598	0.000538448	0.00054374	0.000506365	0.000489732	0.000480123	0.000504485	0.000499952	0.0004878	0.000564347	0.000494251	0.000472775	0.000481753	0.000528873	0.000499702	0.000487361	0.000484993
thiabendazole	0.00617427	0.00644469	0.00567925	0.00560437	0.00509429	0.00561485	0.005978	0.00675219	0.00604714	0.00512589	0.00558038	0.00552269	0.00504763	0.0065631	0.00556767	0.00579541	0.00603263	0.00638987	0.00538865	0.00536336	0.00521882	0.0058171	0.00547019	0.00680939	0.00523072	0.00577012	0.00621699	0.00569799	0.00683653	0.00634735	0.0056825	0.006129	0.00555522	0.0065582	0.00501277	0.00743526	0.00706719	0.00642516	0.00670691	0.00527828	0.00608755	0.00583806	0.00674372	0.00641919	0.00542349	0.00596746	0.00708038	0.00613967	0.00707762
2',3'-Cyclic UMP	0.032093	0.0319001	0.0320997	0.0311997	0.0321514	0.0315746	0.0318802	0.0317847	0.0312124	0.0301945	0.031889	0.0317914	0.0317175	0.0318714	0.0322149	0.0319096	0.0321369	0.0319378	0.0314137	0.0313507	0.032219	0.0318658	0.0320954	0.0317883	0.0320866	0.0321511	0.0290104	0.0322663	0.0318877	0.0318381	0.0322513	0.0317565	0.0322489	0.0317044	0.0324481	0.0318412	0.0315946	0.0314623	0.0316123	0.0314887	0.0320976	0.0321039	0.0319921	0.0320585	0.0321894	0.0319936	0.0323462	0.0323594	0.0314795
Creatinephosphate	2.96263e-05	8.2583e-05	6.47415e-05	0.000354233	1.93255e-05	0.000237362	6.68478e-06	8.86346e-05	0.000211974	0.000415163	6.8973e-05	9.40506e-05	2.86112e-05	7.38727e-05	2.22212e-05	4.52812e-05	1.85585e-05	3.34318e-05	6.3812e-05	2.28064e-05	1.15698e-05	6.35908e-05	3.67414e-05	4.53972e-05	1.70923e-05	3.65533e-05	4.54771e-05	2.84164e-05	5.93837e-05	2.75004e-05	2.40252e-05	0.000127608	8.15057e-06	5.33438e-05	1.3717e-05	3.24719e-05	4.90747e-05	4.41247e-05	3.52531e-05	2.20021e-05	3.82159e-05	8.38363e-05	3.46638e-05	7.22209e-05	9.26571e-06	0.000102557	1.84287e-05	1.57685e-05	5.16636e-05
D-Ribulose 5-phosphate	0.0170052	0.0168639	0.0169613	0.0166134	0.0169619	0.0168622	0.016915	0.0167866	0.0165547	0.0160726	0.0169598	0.016926	0.0167644	0.0168208	0.0169761	0.0169332	0.0170719	0.0169226	0.0166739	0.0165959	0.0170846	0.0169357	0.0171305	0.0168183	0.017012	0.0170462	0.0154065	0.0171493	0.0169109	0.0169457	0.0171342	0.0168501	0.0170636	0.0168613	0.0171638	0.0168585	0.0168092	0.0166029	0.0166144	0.0166528	0.0169725	0.0168973	0.0169776	0.0169574	0.016995	0.0168565	0.0171194	0.017252	0.016658
Delphinidin 3-O-(coumaroylglucoside)	0	0	0	0	0	9.24539e-06	0	0	0.000163993	4.78988e-05	0	1.63658e-06	0	5.14284e-06	0	0	0	0	0	0	0	0	1.57327e-06	0	0	0	0	0	0	0	0	0	0	0	0	0	0	0	0	0	0	0	0	0	0	0	0	0	0
cis-4-Carboxymethylenebut-2-en-4-olide	0.0422457	0.0417244	0.0423023	0.0409445	0.0425339	0.0417531	0.0422212	0.0420312	0.0410892	0.0396361	0.0421347	0.042156	0.0420279	0.0419747	0.0423806	0.0420779	0.0425709	0.0420943	0.0413968	0.0409602	0.0424832	0.0420435	0.0424993	0.0419254	0.0423017	0.0424926	0.0381871	0.0425485	0.0419637	0.0418363	0.0422399	0.0417172	0.0423559	0.0415995	0.0427045	0.0419937	0.041663	0.0413114	0.0415225	0.0412655	0.0421049	0.0420981	0.0421487	0.0419842	0.0423387	0.0418956	0.042565	0.042681	0.0414623
CDPglucose	0.00444149	0.00445851	0.00440669	0.00439572	0.00461267	0.00458009	0.00454955	0.00439781	0.00455468	0.00460556	0.00462231	0.00458298	0.00462226	0.0044282	0.00458733	0.00456068	0.00445551	0.0045948	0.00459407	0.00463702	0.00454602	0.00456698	0.00440784	0.00442966	0.00432681	0.00441085	0.00400021	0.00430232	0.00443291	0.00444357	0.00458947	0.00464118	0.00457774	0.00453593	0.00448048	0.00439306	0.00445692	0.00448695	0.00450938	0.00430739	0.00463855	0.00444496	0.00451656	0.00444242	0.0043439	0.00427974	0.0043375	0.00429618	0.0043189
chelidonate	6.85428e-05	4.82823e-05	4.9379e-05	0.000291127	9.17342e-05	0.000279334	7.81898e-05	8.03723e-05	0.000233618	0.000206011	7.31189e-05	7.10429e-05	5.4946e-05	6.68391e-05	5.24667e-05	5.59211e-05	6.21453e-05	6.13013e-05	0.000141558	7.40896e-05	6.32118e-05	4.34498e-05	5.63966e-05	4.85343e-05	5.25981e-05	4.35744e-05	3.21436e-05	4.45306e-05	3.3093e-05	6.265e-05	3.70838e-05	3.65683e-05	4.2913e-05	4.29829e-05	5.41939e-05	4.23478e-05	4.41559e-05	4.41752e-05	4.37873e-05	4.49555e-05	4.61004e-05	4.93562e-05	3.64886e-05	4.45743e-05	5.13486e-05	3.28183e-05	2.71404e-05	4.65453e-05	4.65397e-05
P1-uridyl-P2-phenyl diphosphate	0.0384102	0.0384683	0.0390243	0.0378429	0.0389722	0.0384728	0.0388565	0.0387563	0.0381652	0.0372729	0.0390067	0.0386913	0.0384184	0.0389666	0.0388486	0.0386517	0.0391011	0.039017	0.0379196	0.0382796	0.0389947	0.03879	0.0390851	0.0384951	0.039104	0.039086	0.035266	0.0392015	0.0387789	0.0390674	0.0393089	0.0389103	0.0392558	0.0386082	0.0394038	0.0387451	0.0383296	0.0385332	0.0386344	0.0383254	0.0387217	0.0393637	0.0389259	0.0386868	0.0390416	0.0387854	0.0388674	0.0390217	0.0379246
D,L- gamma-hydroxyphosphinothricin	0	0	0	0	0	0	0	0	0	0	0	0	0	0	0	0	0	0	0	0	0	0	0	0	0	0	0	0	0	0	0	0	0	0	0	0	0	0	0	0	0	0	0	0	0	0	0	0	0
CDP	0.0198917	0.0198824	0.0201854	0.0198225	0.0202932	0.019906	0.0201016	0.0202685	0.0199435	0.0196808	0.0202684	0.0202807	0.0201472	0.0203645	0.020461	0.0202057	0.0203373	0.0203785	0.0198358	0.0199371	0.0203015	0.0202716	0.0201522	0.0201532	0.0202607	0.0203399	0.0183767	0.0202267	0.0201161	0.0203062	0.0204243	0.0203669	0.0204487	0.0202002	0.0203665	0.0202664	0.0200498	0.0203537	0.0201538	0.0199205	0.0202843	0.0201878	0.0203117	0.0203493	0.020204	0.0201373	0.0201004	0.020145	0.0196812
S-tubercidinylhomocysteine	0.00117385	0.0023357	0.0019847	0.00135564	0.000830727	0.00119432	0.00123108	0.00155767	0.00178656	0.00328263	0.00160053	0.002371	0.00658081	0.00185922	0.00107681	0.00190417	0.0016581	0.00151705	0.00178483	0.00184008	0.00102763	0.00317947	0.00185975	0.00192341	0.00105429	0.000962273	0.00136273	0.000491494	0.00144689	0.000937196	0.00055091	0.00122212	0.000287957	0.000621266	0.00025398	0.000416011	0.000730069	0.000362234	0.000674761	0.000592988	0.000359314	0.0010536	0.000320852	0.00118388	0.000549464	0.00097057	0.000230149	0.000614432	0.000738388
Maltotriose	8.64359e-06	1.33444e-05	1.09133e-05	0.000119244	1.05713e-05	3.72963e-05	9.69392e-06	2.77015e-05	7.2707e-05	0.000152741	2.23491e-05	3.79429e-05	9.39793e-06	1.1082e-05	4.33579e-06	3.85973e-05	2.77808e-05	1.52881e-05	8.59738e-05	1.15787e-05	1.09664e-05	2.89806e-05	1.34374e-05	7.19309e-06	1.05418e-05	3.97404e-06	1.06621e-05	1.42054e-06	8.13639e-06	2.54703e-05	0	8.17213e-06	0	1.20553e-05	1.4963e-05	9.33388e-06	1.41999e-05	6.89923e-06	1.85248e-06	1.57825e-05	4.39958e-06	1.55108e-05	6.06671e-06	1.33706e-05	3.14094e-05	1.53089e-05	0	2.99762e-05	6.24843e-06
ribavirin-5'-monophosphate	0.104996	0.104468	0.105477	0.102618	0.105208	0.10367	0.104667	0.104054	0.102237	0.0994212	0.104489	0.104288	0.103719	0.103844	0.104767	0.103945	0.104631	0.104094	0.10246	0.102519	0.105051	0.103918	0.104573	0.103825	0.104516	0.104677	0.094424	0.104785	0.104012	0.104142	0.105498	0.103567	0.10528	0.10341	0.105711	0.103609	0.103527	0.101691	0.10312	0.102601	0.104552	0.10408	0.104524	0.104155	0.104405	0.103657	0.104423	0.104591	0.102162
2-deoxy-D-ribose 5-phosphate	0.00138616	0.00136371	0.00135501	0.0013512	0.00138226	0.00134974	0.00137098	0.00136264	0.00132611	0.00132822	0.00137259	0.00136142	0.00134768	0.00137565	0.00136122	0.00134663	0.00140123	0.00138181	0.00133122	0.00131844	0.00137594	0.00134874	0.00135711	0.00134835	0.00136247	0.0013581	0.00122114	0.00142407	0.00137589	0.00133736	0.0013715	0.00134415	0.00137183	0.00138423	0.00138239	0.00136579	0.00136272	0.00136607	0.00141411	0.00133511	0.00135429	0.00131911	0.00139059	0.00142144	0.00150136	0.00140012	0.00135315	0.00137385	0.00133854
Imidazole acetol-phosphate	0.0129011	0.0126766	0.0128184	0.0125007	0.0130382	0.0125351	0.0126669	0.0127444	0.0124752	0.0122129	0.0126083	0.0128627	0.0126141	0.0128653	0.0129195	0.0126886	0.0127406	0.0128012	0.0125139	0.0126617	0.01287	0.0126194	0.0127812	0.0127066	0.0129474	0.0127279	0.0116878	0.0127279	0.0128382	0.0125735	0.0128137	0.0128716	0.012894	0.0126557	0.0128884	0.0126983	0.0125408	0.0127599	0.0128749	0.0125115	0.0127992	0.0127138	0.0128109	0.0129389	0.0129962	0.012826	0.0128755	0.0127224	0.0127127
Acetovanillone	0	0	0	0	0	0	0	0	0	0	0	0	0	0	0	0	0	0	0	0	0	0	0	0	0	0	4.96136e-05	0	0	0	0	0	0	0	0	0	0	0	0	0	0	0	0	0	0	0	0	0	0
PI(14:0/16:1(9Z))	0	0	0	0	0	0	0	0	0	0	0	0	0	0	0	0	0	0	0	0	0	0	0	0	0	0	0.0724775	0	0	0	0	0	0	0	0	1.34486e-05	0	9.88129e-06	0	0	0	5.76639e-06	0	0	0	0	0	4.82038e-05	0
dIDP	0.11214	0.111665	0.112177	0.109703	0.112554	0.111243	0.111966	0.11148	0.109804	0.106595	0.112318	0.112024	0.111532	0.111316	0.112662	0.111856	0.112221	0.111453	0.110294	0.109607	0.112514	0.11177	0.111668	0.111367	0.112415	0.112259	0.101521	0.112822	0.111885	0.111673	0.113064	0.111182	0.112836	0.11122	0.112981	0.111435	0.110959	0.10969	0.111411	0.1097	0.112715	0.111974	0.111824	0.111984	0.111804	0.111258	0.112264	0.111828	0.109609
NAIR	0.040635	0.0402527	0.0406926	0.0395008	0.0405325	0.03994	0.0403327	0.040118	0.039193	0.0384414	0.040204	0.0401018	0.0400213	0.0399294	0.0404424	0.0399616	0.0402521	0.0401025	0.0395416	0.0394917	0.0405978	0.0401076	0.040311	0.0400291	0.0405179	0.0403543	0.0364739	0.0405249	0.0400189	0.0402146	0.0406567	0.0401742	0.0404431	0.0398342	0.040822	0.0400806	0.0398362	0.039506	0.0401362	0.0396215	0.0404369	0.0403637	0.0403944	0.0403103	0.040399	0.0401743	0.0404628	0.0404918	0.039513
bis-(2-methyl-3-furyl) disulfide	0.00039349	0.000413529	0.00039492	0.000369419	0.000398833	0.000409836	0.000397861	0.000390759	0.000382833	0.000415031	0.000400539	0.000388821	0.000385994	0.000442016	0.000393251	0.00038943	0.000411707	0.000436809	0.000386127	0.000388654	0.000412282	0.000442986	0.000412572	0.000402639	0.000406722	0.000436709	0.000363802	0.000408691	0.00041389	0.000422431	0.000411589	0.000410875	0.000398164	0.000430287	0.000406452	0.000399274	0.000408385	0.000404989	0.000393161	0.000400429	0.000396337	0.000454168	0.00040832	0.000406552	0.000414292	0.000440336	0.000422183	0.000417341	0.000396579
Novobiocin	5.91894e-05	0.000728869	2.94e-06	0.000131194	2.45032e-05	6.73748e-05	5.22817e-05	1.17186e-05	0	5.2269e-05	0	0.000467821	0	0.00330109	0.00141593	8.07532e-05	1.18698e-05	3.20107e-06	0.000136699	6.54657e-05	1.32623e-06	0.000215496	0	0.00605298	0.00200799	0.000160404	4.43497e-06	0	5.018e-06	0.0009307	0	0.00156321	7.61245e-06	0.000780121	0.000211388	0.000137948	0.00058531	1.90513e-06	2.37655e-05	0.000231895	1.69028e-06	8.88735e-05	5.22103e-05	0.000253657	0.000127494	0.000303513	1.69411e-05	0	6.97673e-05
L-Ascorbate 6-phosphate	0.0872546	0.0868075	0.0875736	0.0852409	0.087883	0.08631	0.0871706	0.0869287	0.0852125	0.0835	0.0870956	0.0869677	0.0861583	0.0868793	0.0874059	0.086579	0.0872664	0.0870866	0.0854816	0.0855892	0.0873723	0.0868059	0.0871102	0.0864922	0.0873916	0.0873033	0.078914	0.0875098	0.0868211	0.086929	0.087529	0.0868729	0.0875836	0.0865452	0.0878359	0.0864587	0.0858424	0.0856413	0.0865263	0.0854417	0.0870835	0.0872411	0.0872341	0.0868608	0.0871157	0.0868394	0.0871651	0.0873974	0.0851258
LPA(16:0/0:0)	3.02538e-05	7.06441e-05	1.31421e-06	5.53158e-05	8.71846e-06	3.91717e-05	9.43274e-06	5.77038e-06	7.24668e-05	0.000302333	0.000150814	1.86825e-05	4.83535e-06	1.30958e-05	1.35237e-05	1.37555e-05	3.83649e-05	9.5858e-05	0.000258143	4.24469e-05	1.69738e-05	7.02113e-06	2.36437e-05	9.22087e-06	9.12276e-06	1.29203e-05	5.59871e-06	3.15925e-06	6.30398e-06	5.22859e-05	1.25821e-05	5.69519e-06	1.78958e-05	4.98555e-06	8.39166e-06	4.23573e-05	2.65778e-05	2.14902e-05	2.073e-05	1.19958e-05	2.6907e-05	1.88906e-05	1.57954e-05	8.70217e-06	1.52922e-05	3.23916e-05	7.84582e-06	9.53197e-06	1.75171e-05
(2S)-2-Hydroxy-3-oxobutyl phosphate	0	0	1.13093e-05	6.09735e-06	3.86342e-05	7.19306e-06	1.02049e-05	4.33454e-06	3.1225e-06	0	5.94648e-07	1.62396e-06	0	9.95303e-07	0	0	0	0	0	0	0	0	0	0	1.11429e-06	1.08521e-06	0	0	0	0	0	0	0	0	0	0	0	0	0	0	0	0	0	0	0	0	0	0	0
1D-Myo-inositol 1,4,5,6-tetrakisphosphate	2.08219e-05	1.96344e-05	2.92939e-05	0.000506505	7.02035e-05	0.000427052	4.49755e-05	3.03802e-06	0.000405772	0.000447905	4.55497e-05	6.84725e-05	3.477e-05	1.68177e-05	3.60324e-05	4.42229e-05	2.8382e-05	2.00677e-05	0.000170239	5.41216e-05	4.82074e-05	3.19163e-05	3.83366e-05	1.28687e-05	6.84158e-05	5.96822e-05	3.30301e-05	4.23134e-05	2.4673e-05	6.13666e-05	2.39876e-05	3.20785e-05	4.44344e-05	4.51365e-05	5.1742e-05	5.30996e-05	2.63803e-05	4.72814e-05	3.93188e-05	5.88523e-05	4.82222e-05	6.26723e-05	2.44558e-05	5.0159e-05	6.77366e-05	2.16895e-05	2.95727e-05	7.58226e-05	6.42147e-05
UDP-D-galacto-1,4-furanose	0.118693	0.118863	0.120062	0.117583	0.120825	0.119643	0.120714	0.120436	0.118794	0.116597	0.120994	0.121029	0.11946	0.120776	0.121214	0.120596	0.121137	0.121162	0.118007	0.118944	0.12108	0.120771	0.120619	0.119419	0.120541	0.120902	0.109085	0.120627	0.119964	0.120855	0.12165	0.120405	0.121681	0.120636	0.121439	0.120006	0.119138	0.119762	0.119895	0.118281	0.120683	0.121015	0.120243	0.119522	0.120448	0.119494	0.119433	0.11982	0.117373
DL-phosphomalate	0.000478253	0.000969497	0.00124309	0.000721312	6.97256e-05	0.00155925	0.000123667	0.000288019	0.00118837	0.00193392	0.000627225	0.00219765	0.00191102	0.00100777	0.00103905	0.00234016	0.000868203	0.000847178	0.00118856	0.000670358	6.9462e-05	0.0004487	0.00120971	0.000865091	0.00033834	0.00100163	0.000239369	0.000207462	0.000235344	0.000547205	0.000381794	0.00107668	6.40086e-05	5.58068e-05	1.33884e-05	0.000232729	0.000350218	2.31058e-05	0.000278556	8.54851e-05	0.000117424	0.000109764	0.000100688	1.30403e-05	5.66229e-05	0.000238695	0.000350715	4.77661e-05	0.000114975
Oxoadipic acid	5.08202e-05	6.01597e-05	5.25356e-05	5.43961e-05	5.64767e-05	5.33515e-05	5.40291e-05	5.61806e-05	5.17245e-05	5.52681e-05	5.52377e-05	5.06876e-05	4.89914e-05	5.15616e-05	4.40018e-05	4.10729e-05	5.16563e-05	5.98458e-05	5.76613e-05	5.21165e-05	5.58416e-05	5.54181e-05	4.94287e-05	4.60744e-05	5.5532e-05	5.35574e-05	5.36134e-05	5.42913e-05	5.81478e-05	5.26217e-05	5.5939e-05	4.77714e-05	6.0652e-05	5.851e-05	5.48623e-05	5.38485e-05	4.55448e-05	3.58869e-05	5.79056e-05	4.84564e-05	5.37373e-05	5.74536e-05	5.49834e-05	5.59404e-05	5.06062e-05	5.33306e-05	5.10049e-05	4.7082e-05	4.39434e-05
4-Hydroxy-2-oxoglutaric acid	0.00137228	0.00132089	0.00137425	0.00132631	0.0013925	0.00130344	0.00130865	0.00135948	0.00133059	0.00127673	0.0013673	0.00132076	0.0013128	0.00136297	0.00134465	0.00134461	0.00141413	0.00136396	0.00130598	0.0013164	0.00133042	0.0012932	0.00136612	0.00129503	0.00133244	0.00134693	0.00123163	0.00137695	0.00131267	0.0012906	0.00133065	0.00133746	0.0012898	0.00131664	0.00135749	0.00129977	0.001275	0.00128069	0.00128356	0.00129225	0.00127259	0.00131302	0.00134558	0.00134558	0.00142732	0.00132295	0.00131648	0.00137449	0.00128317
5-Diphosphomevalonic acid	0	0	5.87994e-05	0	0.000209215	0	0	0	0	0	0	0	0	0	0	0	0	0	0	0	0	0	0	0	0	0	0	0	0	0	0	0	0	0	0	0	0	0	0	0	0	0	0	0	0	0	0	0	0
UDP-Glucuronic acid	0.0419455	0.0420723	0.0422096	0.0415363	0.0424281	0.0419284	0.0423072	0.0423143	0.0419413	0.0408441	0.0425489	0.0423083	0.0418043	0.0423431	0.0425172	0.0421724	0.0424483	0.0424779	0.0414945	0.0418256	0.0424064	0.0422876	0.0422773	0.0421194	0.0422634	0.04243	0.0384018	0.0422496	0.0420695	0.0424496	0.0427499	0.0424616	0.0427142	0.0421545	0.0427513	0.0420511	0.0418342	0.0422961	0.0420572	0.0414924	0.0424606	0.042427	0.0419955	0.0416482	0.042149	0.0419599	0.0416251	0.0416383	0.0407912
3,5-tetradecadienoate	1.63145e-05	2.53989e-05	1.54996e-05	5.27315e-05	1.1859e-05	4.35809e-05	1.60358e-05	2.0252e-05	4.71679e-05	9.60754e-05	2.46016e-05	1.82314e-05	2.21157e-05	1.69823e-05	2.09055e-05	1.50332e-05	1.48246e-05	1.60152e-05	3.57125e-05	4.67924e-05	2.07819e-05	3.86252e-05	1.70365e-05	2.36697e-05	1.91816e-05	7.34377e-06	1.32059e-05	1.07344e-05	1.93832e-05	1.73178e-05	1.92244e-05	1.96482e-05	8.37333e-06	2.63093e-05	9.28229e-06	1.73281e-05	2.56555e-05	8.18339e-06	1.51121e-05	2.71496e-05	1.66736e-05	1.27507e-05	2.47014e-05	1.16951e-05	1.2447e-05	1.30276e-05	1.46116e-05	1.67277e-05	1.69149e-05
Phosphoserine	2.39434e-06	2.43149e-06	3.53678e-06	2.45554e-06	1.92236e-06	1.58644e-06	1.74934e-06	0	4.9748e-06	2.68e-06	0	1.80909e-06	8.08886e-07	1.00515e-06	7.92862e-07	4.02367e-06	0	3.37714e-06	1.57715e-06	3.1601e-06	6.89475e-06	5.52527e-06	1.73641e-06	2.5579e-06	6.30648e-06	3.98596e-06	1.9365e-06	4.22531e-06	1.62019e-06	7.87403e-07	0	5.60292e-06	1.53207e-06	6.00061e-06	3.96662e-06	4.73194e-06	1.22372e-06	5.18242e-06	9.10413e-07	3.85358e-06	1.9713e-06	2.49271e-06	2.48792e-06	5.50454e-06	5.54208e-06	2.98242e-06	1.55287e-06	2.63072e-06	3.07835e-06
3-phosphoglycerate	0.03171	0.0315498	0.0316384	0.0309254	0.0316706	0.0312944	0.0315454	0.0314176	0.0308246	0.0300302	0.0314131	0.0315101	0.0312667	0.0314455	0.0317932	0.0315301	0.0315588	0.031261	0.0309315	0.0308458	0.0316689	0.0314834	0.0315768	0.0313088	0.0315548	0.0315166	0.0285069	0.0317177	0.031403	0.0314762	0.031705	0.0312891	0.031716	0.03107	0.031849	0.0312598	0.0312064	0.0307284	0.0313881	0.0307386	0.0315736	0.0313937	0.0314877	0.0314493	0.0313339	0.0310617	0.0315965	0.0313695	0.0307772
D-Erythro-imidazole-glycerol-phosphate	0.0242043	0.0238742	0.0241056	0.0234235	0.0241967	0.0236577	0.023871	0.0238972	0.0234965	0.0227965	0.0239054	0.0238239	0.0237029	0.0239288	0.0239748	0.0238867	0.0240829	0.0239541	0.0235361	0.0237111	0.0240894	0.0239822	0.0241172	0.023761	0.024255	0.0239765	0.0218604	0.0240305	0.0239385	0.0236645	0.0240278	0.0239659	0.0240423	0.0237332	0.024194	0.0237069	0.0235318	0.0235697	0.0238072	0.0236405	0.024043	0.0240491	0.0240553	0.0241199	0.0240658	0.0238204	0.0241814	0.0241546	0.023659
PS(16:1(9Z)/18:1(9Z))	0	0.000567532	5.21397e-05	0.000107189	8.26208e-05	1.41631e-06	4.07844e-05	0	0.000610299	0.000154331	0	0	0.000218793	3.313e-05	2.04939e-05	0	0	6.67565e-06	0.000634727	0.00102324	3.38397e-06	0.000146226	2.83788e-06	0.000187122	0	1.72011e-05	0.000115471	0	7.8191e-05	7.51157e-05	0.00013801	0.000118872	1.77325e-06	3.78685e-05	6.36512e-06	3.00346e-06	0	0	2.46185e-05	0	6.34682e-05	0	0	0	0	7.37412e-06	2.52106e-05	0	9.80419e-05
S-carboxymethyl-D-cysteine	0.0160647	0.0156357	0.0155458	0.0150981	0.0157521	0.0152526	0.0151971	0.015366	0.014948	0.0144217	0.015328	0.0149553	0.0150745	0.0152167	0.0151893	0.0151583	0.0151463	0.0152269	0.0147935	0.0148601	0.0151901	0.0150319	0.0150631	0.0148238	0.0150006	0.0149075	0.0137531	0.0149057	0.0145657	0.0145466	0.0145719	0.0147865	0.0147581	0.0146022	0.0149093	0.0144813	0.0142775	0.0142709	0.0141983	0.0144358	0.0144642	0.0148195	0.0144675	0.0145359	0.0145749	0.0144965	0.014896	0.014701	0.0142869
N7-Pan	0	0	0	0	4.35459e-05	0	0	0	0	3.36661e-06	0	0	0	0	0	0	0	0	0	0.00214331	0	1.09186e-05	0	0	0	0	0	0	0	1.1168e-05	5.65032e-05	1.92775e-05	0	0	0	0	0	0	0	0	6.40833e-05	0	0	0	0	8.21818e-07	0	0	0
Octaprenyl diphosphate	1.39529e-05	4.0068e-05	7.14307e-05	0	0	1.66754e-06	2.81415e-05	8.68214e-05	1.02665e-05	3.14128e-05	8.21384e-06	2.45971e-05	0	0	0	0	0	2.42665e-05	6.47398e-05	0	0.000204669	0	1.76084e-05	0	1.38592e-06	6.10686e-06	0.000114192	0	2.53635e-05	6.7669e-05	0	5.60841e-05	1.66331e-05	6.92735e-06	3.22391e-05	9.11547e-05	0.000580699	0.000998608	0.0003955	0.00776424	3.48347e-05	2.98105e-05	0	7.67825e-05	0.000422295	2.538e-05	0	0.000176021	0.000565694
PG(16:1(9Z)/17:0)	0	0.000224722	2.20287e-05	1.33359e-06	5.07772e-06	3.74882e-06	5.84401e-06	0	1.54942e-06	2.86575e-05	1.47822e-06	1.73651e-05	0	0	8.19435e-06	0	0	1.6912e-06	0	0	0	0	0	0	0	0	0	0	0	0	0	1.16507e-05	0	0	0	0	0	0	3.40662e-05	0	0	0	0	0	0	0	0	0	0
PI(14:1(9Z)/16:1(9Z))	0	0	0	0	0	0	0	2.00906e-05	0	0	0	0	0	0	0	0	0	0	0	0	0	1.8015e-05	7.3013e-06	0	0	0	2.23448e-05	0	0	0	0	1.04382e-05	1.27714e-05	9.65225e-06	2.64787e-05	6.43054e-05	0.000169913	0.000376744	0.000102846	0.000430814	1.72426e-05	9.95856e-06	0	2.84901e-05	0.000218589	1.40691e-05	0	5.79161e-05	0.000331336
Indole	0.000178512	0.000192907	0.000150747	0.000163513	0.000142298	0.000169532	0.000171014	0.000204916	0.000184913	0.000144956	0.0001659	0.000158888	0.000140025	0.000196612	0.000153735	0.000167875	0.00017228	0.000197699	0.000153373	0.000155801	0.000144498	0.000162774	0.00014898	0.000211199	0.00014778	0.000166246	0.000179849	0.000160959	0.000203957	0.000181566	0.000158273	0.000177313	0.000153985	0.000197916	0.000134927	0.000226468	0.00020546	0.000187377	0.000189207	0.000139814	0.000170848	0.000160747	0.000189864	0.000184701	0.000149484	0.000169507	0.000198147	0.000168533	0.000201695
Tartronate semialdehyde	0.0170671	0.0169248	0.0169891	0.0166437	0.0171964	0.0169005	0.0168816	0.0169152	0.0166043	0.0160952	0.0170446	0.0169802	0.0170061	0.0169654	0.0171702	0.0170946	0.0171167	0.0171456	0.0168193	0.0168059	0.017202	0.0170663	0.0172217	0.0169681	0.0171905	0.0170838	0.0156568	0.0172271	0.0170809	0.0168381	0.01707	0.0170713	0.0171238	0.0170343	0.0174284	0.0169825	0.0168514	0.0167546	0.0168248	0.016811	0.0171937	0.0172155	0.0171533	0.0170621	0.0173092	0.0170863	0.017444	0.0174573	0.016987
thiamine thiothiazolone pyrophosphate	0.0632046	0.0633312	0.0634891	0.0619829	0.0638194	0.0630866	0.0633801	0.0629708	0.0622005	0.0604804	0.0634392	0.0633841	0.0628715	0.0630007	0.0636785	0.0631769	0.0630157	0.0629505	0.0623003	0.0615276	0.0633262	0.0630892	0.0629505	0.0627843	0.0629523	0.0630533	0.0568805	0.0635138	0.0631663	0.0629088	0.063607	0.0626851	0.0635674	0.0627929	0.0637396	0.0628137	0.0625079	0.0614472	0.0629192	0.0619278	0.0636815	0.0629633	0.0629342	0.0636529	0.0629836	0.0628531	0.063129	0.0633286	0.0616451
D-galactal	0	0	0	1.69591e-05	0	1.09017e-05	0	0	1.35232e-05	6.9689e-05	0	0	0	0	0	0	0	0	5.64976e-05	0	0	0	0	0	0	0	0	0	0	0	0	0	0	0	0	0	0	0	0	0	0	0	0	0	0	0	0	0	0
P1-uridyl-P2-methyl diphosphate	0.0176069	0.0173832	0.0176451	0.0172063	0.0177289	0.0175323	0.0176054	0.0176284	0.0175166	0.0170629	0.0177399	0.0177459	0.0176181	0.0177792	0.0178227	0.0175997	0.0177522	0.0177867	0.0172067	0.0173893	0.0177679	0.0175803	0.0176318	0.0176119	0.0175497	0.017816	0.0160582	0.0177051	0.017457	0.0176283	0.0177939	0.0177392	0.0179084	0.0176202	0.0178708	0.0176931	0.0173976	0.0179486	0.0175517	0.0173345	0.0176312	0.0175952	0.0177063	0.0174896	0.0175756	0.0175608	0.0174705	0.0174785	0.0171102
5'-(p-nitrophenyl)thioadenosine	1.03331e-05	4.86919e-06	1.49942e-05	3.73684e-05	0	6.86972e-06	0	0	8.4417e-06	4.26032e-06	3.62356e-05	3.11099e-05	3.07229e-05	1.95622e-05	0	0	0	0	0.0005876	5.08559e-05	0	1.13871e-05	2.76375e-05	2.7159e-05	7.86498e-05	3.40155e-05	3.84334e-06	4.2602e-06	6.73153e-06	1.78857e-05	9.56011e-05	0.000282832	1.21096e-06	7.06856e-06	5.42714e-06	4.87641e-06	5.58341e-06	1.00059e-05	1.77594e-06	3.06107e-05	1.02732e-05	3.79794e-06	4.11932e-06	2.81914e-06	1.4926e-05	2.90806e-05	0	9.6847e-07	9.91088e-06
ADP-ribose 1"-2" cyclic phosphate	2.74611e-05	2.42412e-05	2.74539e-05	0.000105534	6.37652e-05	9.78118e-05	6.77431e-05	4.11636e-05	9.10642e-05	4.6041e-05	4.48769e-05	3.57852e-05	3.45923e-05	2.37066e-05	2.87452e-05	2.68726e-05	3.02756e-05	3.04414e-05	2.15395e-05	1.81036e-05	2.2638e-05	2.0223e-05	1.58957e-05	1.8573e-05	1.28408e-05	1.29906e-05	1.47974e-05	1.47484e-05	1.84598e-05	1.38911e-05	1.97129e-05	9.83275e-06	1.51799e-05	1.13396e-05	1.97625e-05	1.23988e-05	1.18502e-05	1.3972e-05	1.77496e-05	1.46103e-05	1.35372e-05	1.65995e-05	8.00363e-06	1.59251e-05	9.7615e-06	6.12145e-06	1.0411e-05	7.21717e-06	1.05791e-05
8-Amino-7-oxononanoic acid	0.000138912	0.000236651	0.000160423	0.000296715	0.00016413	0.000227854	0.000178439	0.000100998	0.000225016	0.000225879	0.000203708	9.25321e-05	0.000130425	0.000201144	0.000146649	0.000142567	7.17668e-05	7.3454e-05	0.000314489	0.000163845	0.000170281	8.86042e-05	8.87601e-05	9.35445e-05	0.000131354	6.93865e-05	0.000165745	0.000104837	0.000110654	0.000131624	0.000256113	0.000120064	8.83862e-05	0.000168209	0.000173818	0.000163404	9.56042e-05	9.85946e-05	9.77545e-05	0.00011792	0.000161066	6.49035e-05	0.00020702	0.000112074	4.75115e-05	0.000155873	6.54058e-05	0.000390548	7.75184e-05
Orotic acid	0.0001665	0.000167469	0.000169436	0.000167713	0.000180232	0.000162951	0.000169969	0.000174023	0.000159889	0.00015313	0.000164735	0.000166137	0.000171911	0.000165446	0.000175214	0.000171005	0.000168207	0.000173219	0.000176495	0.000173705	0.000167535	0.000168156	0.000175344	0.000178218	0.000193259	0.000180499	0.000158056	0.000161099	0.000169459	0.000167164	0.000175305	0.00016764	0.00016549	0.000160805	0.000170122	0.000158793	0.000158413	0.000172563	0.000172483	0.000165893	0.000163587	0.000172587	0.00017235	0.000168719	0.000164241	0.000174738	0.000183434	0.000153864	0.000181524
Terpin	0.00164311	0.00131829	0.00112904	0.00293055	0.00131169	0.00269503	0.0015713	0.00153988	0.00270616	0.00514113	0.00169381	0.00130118	0.00230001	0.0012317	0.00146041	0.00224177	0.00151038	0.00165381	0.00266002	0.0021202	0.00161219	0.00130669	0.00182561	0.00128821	0.00177933	0.00175297	0.00132608	0.0016751	0.00176666	0.00192785	0.00134626	0.00143477	0.00119759	0.0030096	0.00120458	0.00160015	0.0014838	0.00128504	0.00168392	0.00136919	0.001576	0.00191723	0.00157969	0.00148025	0.00134748	0.0014154	0.0013705	0.00188733	0.0016137
Uridine triphosphate	0	0	0	4.13249e-06	0	0	0	0	0	1.54426e-06	0	0	0	0	0	0	0	0	0	0	0	0	0	0	0	0	0	0	0	0	0	0	0	0	0	0	0	0	0	0	0	0	0	0	0	0	0	0	0
dTDP	0.0016772	0.00159154	0.00163763	0.00152859	0.00165335	0.00152869	0.00168392	0.00161884	0.00152322	0.00156562	0.00165618	0.00162701	0.00163225	0.00171515	0.0017596	0.00163021	0.00170983	0.00164737	0.0016209	0.00157805	0.00156381	0.00158682	0.00159712	0.00161637	0.00165729	0.00157807	0.00149629	0.00168594	0.00170305	0.00163739	0.00164879	0.00166024	0.00171604	0.00168601	0.00168683	0.00167946	0.00168664	0.00172989	0.00196012	0.00164115	0.0016663	0.00159562	0.00181096	0.00166801	0.00168356	0.00185115	0.00169156	0.00157134	0.00165635
PG(14:0/18:1(11Z))	0	0	0	0	0	0	0	0	0	0	0	0	0	0	0	0	0	0	0	0	8.24452e-06	0	0	0	0	0	1.04852e-05	0	0	0	0	0	0.000116502	0	0	0	0	0.000106554	0	2.0982e-05	0	0	0	0	0	0	0	0	5.6621e-05
fructoselysine	1.4637e-05	4.42498e-05	2.80543e-05	0.000702641	2.10864e-05	0.000521985	2.61805e-05	5.52888e-05	0.000503817	0.0010885	4.62906e-05	0.000255197	4.59087e-05	2.44855e-05	1.49649e-05	2.9218e-05	1.40208e-05	2.03031e-05	0.000412203	1.99373e-05	3.1362e-05	7.00691e-05	3.29683e-05	3.16308e-05	2.11279e-05	4.16037e-05	7.28843e-05	6.57767e-05	4.04194e-05	4.16146e-05	1.12007e-05	9.00034e-05	1.80024e-05	3.87768e-05	1.63105e-05	2.46298e-05	3.05438e-05	3.14536e-05	3.83439e-05	2.97496e-05	2.60791e-05	3.03152e-05	2.38333e-05	3.47125e-05	3.96997e-05	5.93815e-05	1.86332e-05	2.28343e-05	5.16462e-05
N3-methylcytosine	0	2.94535e-06	2.34268e-06	2.54064e-06	0	0	6.73744e-05	1.80892e-05	1.4355e-05	4.773e-06	0	0	0	8.80859e-07	1.95867e-06	0	6.02707e-06	1.51025e-05	1.98553e-05	0	0	0	0	0	0	0	0	0	2.10223e-06	0	0	0	0	0	0	0	0	0	0	0	0	0	0	0	0	0	0	0	0
trans-Aconitic acid	0.00263981	0.00260947	0.00257484	0.00252238	0.00265624	0.00260541	0.0025571	0.00264625	0.00256623	0.0024911	0.00262589	0.00258385	0.00258913	0.00267077	0.00263926	0.00267635	0.00274805	0.00267005	0.00258283	0.00262288	0.00267861	0.00267621	0.00269251	0.00262852	0.00267195	0.00265119	0.002429	0.00267204	0.00263233	0.00254705	0.00260303	0.00262652	0.00265021	0.00267603	0.00270044	0.00260249	0.00258238	0.00254013	0.00252631	0.00260588	0.00261474	0.00266029	0.00260961	0.00265773	0.00261338	0.00268695	0.0027343	0.00282229	0.00264119
4,5-Dihydroorotic acid	0.000293795	0.000285372	0.000290847	0.00027948	0.000311564	0.000301826	0.000290577	0.000293032	0.000293503	0.000277522	0.000314388	0.000303044	0.000297785	0.000296854	0.000289385	0.000289642	0.000284371	0.000301135	0.000298909	0.000293123	0.000298088	0.000287604	0.000298236	0.000298776	0.000295134	0.000288549	0.000269026	0.000293679	0.00032135	0.00028393	0.000289261	0.000297393	0.000301111	0.000276368	0.000302942	0.000302498	0.000293635	0.000292501	0.000290865	0.000282284	0.000289649	0.000296732	0.000298815	0.000288304	0.000295063	0.000301778	0.000310051	0.000304288	0.000283153
Gallic acid	4.96206e-05	4.56199e-05	4.96166e-05	5.49734e-05	5.91016e-05	7.37072e-05	4.10423e-05	6.16733e-05	5.69378e-05	6.54662e-05	5.97128e-05	4.28802e-05	5.40511e-05	6.06593e-05	4.75518e-05	4.98812e-05	4.06812e-05	5.94725e-05	5.10485e-05	5.05121e-05	5.52015e-05	6.72761e-05	5.04335e-05	5.59933e-05	5.62256e-05	5.8687e-05	4.44557e-05	3.71443e-05	5.6003e-05	6.27142e-05	5.60348e-05	5.447e-05	4.66471e-05	5.27032e-05	3.83824e-05	4.60388e-05	4.59244e-05	5.38291e-05	5.71983e-05	4.44047e-05	5.06415e-05	5.48895e-05	3.79047e-05	5.5645e-05	4.06485e-05	4.84708e-05	4.14012e-05	4.65425e-05	4.30615e-05
5-methyl-2-thiophenecarboxaldehyde	0	0	0	8.89529e-07	0	1.89028e-06	0	0	0	4.00666e-06	0	0	0	0	0	0	0	0	5.9893e-05	0	0	0	0	0	0	0	0	0	0	0	0	0	0	0	0	0	0	0	0	0	0	0	0	0	0	0	0	0	0
Itaconic acid	8.70855e-05	8.52421e-05	9.24906e-05	8.37878e-05	8.67423e-05	9.75377e-05	8.8631e-05	0.000107056	9.31347e-05	8.75887e-05	9.01573e-05	8.81479e-05	9.13369e-05	9.91009e-05	8.70709e-05	9.61461e-05	8.75406e-05	9.94889e-05	8.50696e-05	8.10916e-05	8.8218e-05	9.17569e-05	8.4516e-05	7.72761e-05	9.58068e-05	9.08789e-05	9.2473e-05	8.89958e-05	8.4015e-05	8.76685e-05	7.82092e-05	8.75123e-05	9.148e-05	9.86215e-05	9.62351e-05	9.81675e-05	8.80901e-05	8.00746e-05	8.16386e-05	8.3554e-05	8.56404e-05	8.56055e-05	8.25046e-05	7.56611e-05	7.33027e-05	7.60941e-05	8.56764e-05	8.60699e-05	9.1583e-05
2-Maleylacetate	0.000902149	0.000913639	0.000898109	0.000901667	0.000921224	0.000929307	0.00090084	0.000888174	0.000915237	0.000851116	0.000905855	0.000914445	0.000893895	0.000913247	0.000934439	0.000899254	0.000913174	0.000913373	0.000902217	0.00089511	0.00091767	0.000918892	0.00092443	0.000902209	0.000921527	0.000922666	0.000847351	0.000887096	0.000897394	0.000914463	0.000917131	0.000887052	0.000908851	0.000906985	0.000923142	0.000913738	0.000893526	0.000867628	0.000885593	0.000896931	0.000910348	0.000912616	0.000919577	0.00097529	0.000864546	0.000886718	0.00090923	0.00094084	0.000890901
Sucrose-6-phosphate	0	0	0	6.13327e-05	0	2.09575e-05	0	0	4.05917e-05	0.000109637	0	0	0	0	0	0	0	0	4.70991e-06	0	0	0	0	0	0	0	0	0	0	0	0	0	0	0	0	0	0	0	0	0	0	0	0	0	0	0	0	0	0
(2-trans,6-trans)-Farnesol	0.0001593	0.000148498	0.000172625	0.000186027	0.000347151	0.000204707	0.000296618	0.000178152	0.000188921	0.000154659	0.000255434	0.000120246	0.000264549	0.000198085	0.00019746	0.000197612	0.000134013	0.00013112	0.000164767	0.000141276	0.000144475	4.20425e-05	0.000107644	0.000113013	0.000162349	0.000123234	0.000164665	0.000267288	0.000141311	0.000217333	0.000196479	0.000175758	0.000197771	0.000150138	0.00018849	0.000248148	0.000156703	3.95041e-06	9.41081e-05	0.000168095	0.000167915	0.000110333	0.000196676	0.00018656	0.000167338	9.59217e-05	0.000162328	0.000196467	0.000196052
PA(14:0/0:0)	5.8263e-05	0.000134825	7.78776e-05	8.98997e-05	4.81091e-05	7.41181e-05	5.42417e-05	0.000131192	9.79233e-05	6.25448e-05	6.73708e-05	0.000111721	6.3834e-05	9.75652e-05	4.7961e-05	9.01291e-05	5.27195e-05	8.32547e-05	0.000108133	9.6314e-05	3.7769e-05	7.7305e-05	6.53247e-05	0.000129141	6.43987e-05	5.74879e-05	0.000245145	6.78118e-05	7.79735e-05	9.98512e-05	5.23432e-05	0.000146995	5.00822e-05	7.91055e-05	7.13368e-05	0.000134852	8.88958e-05	0.000754134	7.3142e-05	9.6722e-05	0.000108471	7.00041e-05	6.31942e-05	2.35443e-05	7.85069e-05	6.41948e-05	0.000176024	8.32128e-05	0.000116529
PE(14:0/0:0)	0	0	0	0	0	1.11746e-07	0	9.42116e-07	0	2.15028e-07	0	0	0	1.40194e-08	0	0	3.55055e-07	0	0	0	7.79487e-07	0	0	0	0	0	6.05168e-07	2.95371e-07	2.41382e-07	1.42945e-06	0	0	2.62101e-07	1.30373e-06	0	0	0	0	0	5.04926e-07	0	3.26673e-07	0	6.79176e-06	0	0.000228539	0	0	0
sn-glycerol-1-phosphate	0.0327988	0.0327079	0.032963	0.0321205	0.0329877	0.0323666	0.0326617	0.0325616	0.0318507	0.031097	0.0326339	0.0325203	0.0322676	0.032297	0.0326206	0.0325477	0.0327522	0.0325573	0.0320742	0.0319811	0.0327903	0.0325723	0.0325798	0.0323633	0.0325731	0.0326076	0.0294348	0.032746	0.0322683	0.0324829	0.0329224	0.0324075	0.0326232	0.0320956	0.0328075	0.0323747	0.0322463	0.0319042	0.0322167	0.0320258	0.0326442	0.0324373	0.0324907	0.0323061	0.0324833	0.032248	0.0324552	0.0323671	0.0317476
Cer 18:0;3/18:0;1	0.00362843	0.00360892	0.00379813	0.00377006	0.00400762	0.00390897	0.00396092	0.00405584	0.00404794	0.0037667	0.00407894	0.00419606	0.00411301	0.00403936	0.0042037	0.0042068	0.00409615	0.00412968	0.00406438	0.00385062	0.00421334	0.00410415	0.00416267	0.00416032	0.00414489	0.00417158	0.00370564	0.00417849	0.00408641	0.00404148	0.00402404	0.0040845	0.00421426	0.00413932	0.00423049	0.00414886	0.00410587	0.00395309	0.00388746	0.00410397	0.00426023	0.00417928	0.00421957	0.00415183	0.00413342	0.00408016	0.00419251	0.0043249	0.00412609
13,14-Dihydro-15-keto-PGE2	0.00373221	0.00267177	0.00253759	0.00705158	0.00288397	0.00447262	0.00331884	0.00280354	0.00611545	0.00971627	0.00329376	0.00253196	0.00369359	0.0019399	0.00219458	0.00376188	0.00232895	0.00310337	0.00631864	0.00431322	0.00281415	0.00210785	0.0032388	0.00179985	0.00320198	0.00289259	0.00235606	0.00268728	0.00285506	0.0033353	0.00197332	0.00250555	0.00226488	0.00416519	0.00180408	0.0026924	0.00252238	0.00244088	0.00324883	0.00231116	0.00264334	0.00306978	0.00264732	0.00260858	0.00217218	0.00242297	0.00185559	0.00231397	0.00243773
BADGE	0.0001296	0.000109272	0.000103637	0.00012864	0.000131052	9.02092e-05	0.000146078	0.000109916	0.000152738	0.000109753	0.000127249	0.000123134	7.92847e-05	9.50451e-05	0.000116075	0.000127901	0.000137016	0.00010923	9.00697e-05	8.87655e-05	9.99479e-05	6.06148e-05	9.52257e-05	9.34434e-05	7.6431e-05	6.75427e-05	4.76934e-05	8.89602e-05	7.85839e-05	9.65536e-05	6.87573e-05	6.30037e-05	8.35891e-05	0.000100784	7.75256e-05	0.00011218	0.000119689	8.95714e-05	8.72094e-05	8.10747e-05	7.7452e-05	7.52273e-05	9.00004e-05	0.000102243	0.00010521	8.05943e-05	6.03767e-05	8.07482e-05	7.55906e-05
Fungichromin	1.3437e-09	0	3.84627e-07	1.27922e-06	0	3.20141e-06	0	0	1.31598e-06	0	1.08537e-06	0	0	9.57933e-07	7.63883e-07	8.0821e-08	0	0	1.59468e-06	2.46606e-06	0	7.9594e-07	4.41253e-07	1.41079e-08	4.83098e-07	1.58923e-06	0	0	0	0	1.51556e-06	1.38087e-06	2.1362e-07	0.000418554	0	0	0	0	1.99771e-06	0	8.02844e-07	1.44603e-07	0	0	0	0.00536836	1.0372e-07	0	2.65236e-07
Dioscin	9.72095e-05	0.000297108	0.000466537	8.62654e-06	0	3.73471e-05	0.000182413	0.000683135	0.000485554	0.000160665	4.71679e-05	0.000409202	0	1.53458e-05	0	3.63438e-05	0	8.86109e-05	2.07469e-05	0	0.000408292	8.89839e-05	0.000124447	9.15327e-05	8.41659e-05	5.09949e-05	0.000481021	2.51215e-05	0.000122604	0.000482476	0.000208512	0.000512016	0.00133524	0.000405125	0.000824412	0.00136948	0.00734699	0.0141424	0.00408708	0.0128639	0.000799588	0.000409926	1.22156e-05	0.00101994	0.00558565	0.000333087	8.8167e-05	0.00203027	0.014828
Ascorbic acid 6-palmitate	2.25488e-05	1.2981e-05	1.66143e-05	6.20706e-05	1.27528e-05	6.27946e-05	1.60069e-05	3.10211e-05	7.28111e-05	0.000127788	3.56769e-05	2.31922e-05	6.10333e-05	2.17529e-05	1.47598e-05	4.86863e-05	2.76754e-05	3.5659e-05	6.82137e-05	4.32872e-05	3.09228e-05	1.43958e-05	4.03308e-05	2.06582e-05	3.5245e-05	3.90613e-05	2.27553e-05	3.49645e-05	2.96092e-05	4.30392e-05	2.23158e-05	2.31056e-05	1.19468e-05	7.65076e-05	1.34548e-05	4.16691e-05	1.95158e-05	2.56286e-05	2.80581e-05	2.34914e-05	3.41871e-05	4.20486e-05	3.35177e-05	3.50484e-05	2.61541e-05	2.01189e-05	2.53999e-05	3.7526e-05	3.42944e-05
Trandolapril	0	0	0	0.000116374	0	0.000124325	0	0	0.000108573	0.000192443	0	3.32808e-05	0	0	0	0	0	0	4.13008e-05	0	0	0	0	0	0	0	0	0	0	7.81718e-05	0	0	0	0	0	0	0	0	0	0	0	0	0	0	0	0	0	0	0
Repaglinide	0	0	0	0	0	0	0	0	0	0	0	0	0	0	0	0	0	0	0	0	0	0	0	0	0	0	0.0100046	0	0	0	0	0	0	0	0	0	0	0	0	0	0	0	0	0	0	0	0	0	0
Phosphoric acid	1.22767e-05	1.52203e-05	1.05924e-05	0.000169418	1.40268e-05	8.39903e-05	1.15407e-05	1.08766e-05	0.000109312	0.00020493	1.19354e-05	8.3585e-06	1.30908e-05	5.5757e-06	3.46631e-06	9.59027e-06	6.21947e-06	6.04917e-06	4.09225e-05	1.23862e-05	7.54685e-06	2.71942e-06	1.11192e-05	3.94922e-06	1.24642e-05	5.74688e-06	4.1273e-06	7.28246e-06	6.19145e-06	8.52481e-06	5.89181e-06	7.67933e-06	6.08385e-06	8.21888e-06	3.13699e-06	6.98153e-06	2.75943e-06	7.03679e-06	9.18991e-06	6.38165e-06	7.5404e-06	7.69457e-06	8.37389e-06	7.35212e-06	6.94117e-06	7.0186e-06	4.01266e-06	3.92132e-06	6.91795e-06
Matairesinol	0.000536184	0.000477653	0.0004203	0.000449451	0.000470855	0.000380189	0.000479571	0.000427966	0.000540167	0.000433585	0.00051122	0.00049751	0.000387076	0.000448147	0.000523117	0.000527699	0.000520124	0.000493232	0.000453161	0.00045782	0.0004802	0.000435089	0.000458076	0.000467372	0.000455346	0.000436284	0.000442851	0.000488036	0.000487145	0.000534192	0.000464977	0.000400414	0.000487083	0.000553359	0.000501884	0.000572904	0.000566603	0.000563074	0.000510833	0.000512095	0.000515627	0.000541222	0.000540918	0.000557758	0.000597213	0.000511604	0.00054336	0.00052692	0.000562933
Boldine	2.22894e-05	1.36246e-05	1.02735e-05	1.15615e-05	3.01005e-05	1.67142e-05	1.79107e-05	6.55032e-06	2.32463e-05	2.20664e-05	7.65309e-06	1.69484e-05	1.1586e-05	5.45246e-06	1.91251e-05	3.29954e-05	2.00966e-05	2.04297e-05	3.78095e-06	8.8149e-06	5.22399e-05	1.06357e-05	2.70725e-05	1.72831e-05	2.10542e-05	2.32364e-05	1.13282e-05	8.9009e-05	1.65154e-05	2.95343e-05	1.75617e-05	9.11511e-06	3.30519e-05	1.35372e-05	4.2087e-05	1.93991e-05	2.4544e-05	2.04114e-05	3.48979e-05	4.42711e-05	1.16302e-05	1.44387e-05	1.12181e-05	1.54178e-05	4.2285e-05	1.7858e-05	2.41141e-05	3.01827e-05	1.92483e-06
Sulfasalazine	0.000131238	0.000145924	0.000153751	0.000132563	0.000148436	0.000141581	0.000158071	0.000168452	0.000160015	0.000146322	0.000157912	0.00016385	0.000155308	0.000184615	0.000176351	0.000181363	0.000185357	0.00018254	0.0001714	0.000175371	0.000167994	0.000192301	0.000174441	0.000209492	0.000179213	0.000195164	0.000187542	0.000192817	0.000201961	0.000195618	0.000181125	0.000189705	0.000184618	0.000192778	0.000183193	0.00021788	0.000202107	0.000190933	0.000208748	0.000168851	0.000203823	0.000197012	0.000219114	0.00020418	0.00018576	0.000207868	0.000226505	0.000214052	0.00021837
Sulfamethazine	0	0	0	7.80114e-05	0	0.000193081	0	0	0.00232605	0.000752666	0	7.05535e-05	0	0.000156517	0	0	0	0	0	3.94423e-05	0	0	8.48467e-05	0	0	0	0	0	0	0	0	0	0	0	0	0	0	0	0	3.34199e-05	0	0	0	0	0	0	0	7.11004e-05	0
Maltopentaose	0	3.51669e-06	0	8.68229e-06	5.53346e-06	0	5.27206e-06	0	1.22868e-06	4.62669e-05	0	0	0	5.0955e-06	0	0	0	4.49451e-06	0.000498041	2.5747e-06	2.82253e-06	2.78422e-05	3.16162e-06	0	0	0	6.53213e-06	0	1.21369e-05	0	0	1.41303e-05	0	2.94433e-05	4.05796e-06	3.98107e-06	9.64984e-06	1.87978e-05	2.0417e-06	3.49304e-06	0	1.224e-05	1.26752e-05	2.6557e-05	1.8435e-06	2.25514e-05	1.81215e-06	3.24954e-06	1.5597e-05
Hydrocortisone	0.000239537	8.14555e-05	8.90164e-05	0.000239137	0.000140315	0.000228701	0.000159298	0.000121884	0.000201776	0.000622755	0.000128481	0.000121791	0.000158561	7.98658e-05	0.00011638	0.00019664	0.000108258	0.000166125	0.000113973	0.00014356	9.01583e-05	0.000118618	0.000120301	8.2033e-05	0.000144251	0.000151437	0.000137009	0.000154154	0.000194518	0.000167581	9.43518e-05	0.000128571	0.000107333	0.000204224	7.24881e-05	0.000132585	0.000132467	8.35381e-05	0.000113517	9.02173e-05	0.000132288	0.000168953	0.000106907	0.000118873	8.59381e-05	7.29877e-05	6.14271e-05	0.000108973	0.000107566
Dodecylbenzenesulfonic acid	7.5486e-05	5.20901e-05	5.23145e-05	6.8322e-05	7.19715e-05	6.79914e-05	7.70602e-05	6.00895e-05	9.39869e-05	7.16422e-05	7.65487e-05	7.98896e-05	7.39439e-05	5.84435e-05	6.23225e-05	7.14844e-05	7.86478e-05	6.79799e-05	6.28718e-05	6.88964e-05	8.01306e-05	6.95019e-05	7.48588e-05	7.63332e-05	9.19325e-05	7.63064e-05	7.73973e-05	8.36565e-05	0.000109777	0.000111654	8.31881e-05	7.04457e-05	0.000124486	0.000100746	8.00414e-05	0.000114517	0.000148113	0.000152554	0.000126865	8.77666e-05	0.000110019	8.65148e-05	9.19824e-05	9.98602e-05	0.000117179	0.000119255	8.45828e-05	8.21121e-05	8.1225e-05
PGG2	0	0	0	0	0	0	0	0	0	0	0	0	0	0	0	0	0	0	0	0	0	0	0	0	0	0	0.00199406	0	0	0	0	0	0	0	0	0	0	0	0	0	0	0	0	0	0	0	0	0	0
fumagillin	0.000191507	5.03263e-05	3.18292e-05	0.000101112	4.21458e-05	5.06192e-05	2.5055e-05	1.88571e-05	4.49994e-05	7.50261e-05	2.79312e-06	7.89542e-06	5.89712e-06	0	0	1.38225e-06	0	0	0	0	2.20038e-06	0	0	0	0	0	3.64519e-05	0	0	0	0	1.85832e-06	0	0	0	0	2.13516e-06	5.58962e-06	0	0	0	0	1.4813e-06	0	0	1.84446e-06	0	0	0
13(S)-HODE	0.00014912	4.1704e-05	7.47213e-06	4.20934e-05	0.000306082	9.03102e-05	0.000260119	0.000253864	0.000208945	0.000122387	0.000118442	4.70239e-05	0.000237252	2.4679e-06	0.000305509	0.000172935	0.000164698	0.0002124	0.000253956	0.000541931	0.00091306	1.73188e-05	0.000177829	0.000133417	0.000406931	0.000476265	0.000614996	0.00035715	1.9835e-05	0.000898083	5.58014e-05	0.000265924	0.000241235	8.52497e-05	0.0001456	6.66251e-05	7.02953e-05	7.09595e-05	2.22553e-05	0.000739623	4.50366e-06	0.000170624	7.26938e-05	0.000133426	3.11077e-05	1.78712e-05	0.000347621	0.000714882	0
Viloxazine	0.000305422	0.000341204	0.000281999	0.000339004	0.000203931	0.000251757	0.000265397	0.000351521	0.00026385	0.000239568	0.000282578	0.000421544	0.0003476	0.000264784	0.000462285	0.00046367	0.000372785	0.000337032	0.000342223	0.000310689	0.000508983	0.000494563	0.000508891	0.000462924	0.000476994	0.000532405	0.000407456	0.00048868	0.000397275	0.000350638	0.00042285	0.000345473	0.000290716	0.000415207	0.000499974	0.000405693	0.000466897	3.07826e-05	0.000422829	0.000297628	0.000298549	0.00065769	0.000289163	0.000593612	0.000625484	0.000364316	0.000503047	0.000397458	0.000517447
Coumarin	0.000164244	0.000188806	0.000153841	0.000164937	0.000145471	0.000166786	0.000158568	0.000178072	0.000181789	0.000140095	0.000160245	0.000152885	0.000140705	0.000191224	0.000159916	0.000156922	0.000168146	0.000176781	0.000145789	0.000146161	0.000133345	0.000159773	0.000149817	0.000195932	0.000132479	0.00015614	0.000177976	0.000149895	0.000194499	0.000160997	0.000143299	0.000164613	0.000150777	0.000183635	0.000130635	0.000200599	0.000191841	0.000168667	0.000195442	0.000126445	0.000161991	0.000160276	0.00018805	0.000184739	0.000149826	0.000168981	0.00019573	0.000168996	0.000187019
N-carbamoyl-L-aspartate	0.014898	0.0146962	0.0146519	0.0143268	0.0148848	0.0145513	0.014629	0.0146628	0.0143735	0.0140345	0.014723	0.0147295	0.0146694	0.014694	0.0147257	0.0147575	0.0148818	0.0148436	0.014523	0.0144012	0.0149883	0.0147391	0.0150082	0.0146908	0.0149628	0.0148896	0.0134416	0.0148496	0.01465	0.0146123	0.0146918	0.0146189	0.0148725	0.0146852	0.015001	0.0147171	0.0145745	0.0144129	0.0143822	0.0146356	0.0147911	0.0149078	0.0147217	0.0148883	0.0148194	0.0148354	0.0149992	0.0151017	0.0145688
Alloxan	0.00031622	0.000304921	0.00030345	0.000293697	0.000300148	0.000300473	0.000300363	0.000298498	0.00029554	0.000290716	0.000307404	0.000287217	0.000307126	0.000302916	0.000310506	0.000297618	0.000302625	0.000294758	0.000296967	0.000292337	0.000303739	0.000293503	0.000301571	0.000295604	0.000289253	0.000293492	0.000277435	0.000308156	0.000295144	0.0002939	0.000294045	0.000299928	0.000304638	0.00029871	0.000296119	0.000306096	0.000294016	0.000301953	0.000321475	0.000293994	0.00029488	0.000297103	0.000320168	0.000290607	0.000307753	0.000324817	0.000293453	0.000293075	0.000290541
Lawsone	0.00202943	0.00197623	0.00199688	0.00200332	0.00204356	0.00196067	0.0019635	0.0020347	0.00194208	0.00186561	0.00198253	0.00202764	0.00200179	0.00202478	0.00200252	0.0019908	0.00204738	0.0020012	0.00196978	0.00197864	0.00205841	0.00198026	0.00201825	0.00203377	0.00201947	0.00199573	0.00183724	0.00198365	0.00199817	0.00194108	0.00200597	0.00202765	0.00195242	0.00196194	0.0020235	0.00199426	0.00193478	0.00201867	0.0020049	0.00196996	0.00195899	0.00198445	0.0020412	0.00203256	0.00206889	0.00198148	0.00204315	0.00195693	0.00199851
12-Oxo-2,3-dinor-10,15-phytodienoic acid	0.00495656	0.00446289	0.00376006	0.00946913	0.00420209	0.00630973	0.00429662	0.00399042	0.00836304	0.012611	0.00504637	0.00362672	0.00545436	0.00311908	0.00310219	0.00489244	0.00373638	0.00399089	0.0121983	0.0060786	0.00381013	0.00306128	0.00506384	0.00286002	0.00473797	0.00385805	0.00330868	0.00397193	0.0039109	0.00458163	0.00299033	0.00342903	0.00328209	0.00516708	0.00297727	0.00391661	0.0037271	0.00348985	0.00480036	0.0038365	0.00374431	0.00485995	0.00423933	0.00378567	0.00365782	0.00382071	0.00295024	0.00346275	0.00359576
3-Hydroxycoumarin	6.492e-06	1.74739e-05	2.24678e-05	6.76612e-06	1.41506e-05	1.40075e-05	9.82145e-06	1.70698e-05	9.26621e-06	1.0833e-05	1.80726e-05	1.43587e-05	1.06893e-05	2.52399e-05	2.23705e-05	1.1799e-05	1.12362e-05	1.22645e-05	2.33445e-05	1.89403e-05	1.42157e-05	1.97537e-05	2.04916e-05	4.37997e-06	1.14576e-05	1.67356e-05	1.07048e-05	4.98554e-06	2.02129e-05	2.21226e-05	1.42112e-05	1.85245e-05	3.28176e-05	3.24867e-05	2.34529e-05	2.49017e-05	2.3024e-05	2.77079e-05	5.86934e-06	3.24045e-05	3.12223e-05	2.17517e-05	2.41578e-05	1.19275e-05	6.26042e-06	9.49116e-06	2.77894e-05	1.91764e-05	3.14329e-05
Astemizole	0.000139876	0.000534352	0.000183271	0.000227361	0.000121247	0.000229003	0.000199826	0.000359014	0.00053171	0.000268583	0.000197657	0.000547447	0.000453195	0.000135902	0.000180454	0.000403024	0.000228752	0.000242581	0.000463244	0.000539963	0.000137565	0.000300272	0.000225979	0.000252189	0.000223469	0.000143611	0.0051612	0.000215571	0.000232017	0.000247183	0.00016965	0.000556715	0.000136872	0.000229424	0.000142383	0.000446838	0.000298297	0.00120178	0.000521185	0.000237431	0.000358348	0.000262771	0.000151799	0.000146663	0.000297517	0.00024372	0.000262484	0.000139801	0.000318207
16-hydroxy hexadecanoic acid	4.11343e-05	6.26143e-05	4.38215e-05	3.26769e-05	3.52925e-05	2.73467e-05	3.96114e-05	5.70556e-05	3.22552e-05	2.624e-05	3.93924e-05	3.83029e-05	3.06856e-05	4.24393e-05	3.65431e-05	3.46809e-05	3.36078e-05	3.80366e-05	0.000110811	3.59564e-05	2.80114e-05	3.47686e-05	3.59643e-05	5.72305e-05	4.17053e-05	4.06698e-05	4.70982e-05	3.15007e-05	4.43851e-05	4.78964e-05	4.57411e-05	4.93728e-05	3.96505e-05	4.00262e-05	3.56381e-05	5.11842e-05	5.18085e-05	0.000828801	5.38183e-05	3.95477e-05	4.87164e-05	3.17037e-05	4.28349e-05	2.9748e-05	3.34154e-05	3.7971e-05	4.58535e-05	2.7704e-05	4.51705e-05
Methoxamine	0	0	0	0	0	0	0	0	0	0	0	0	0	0	0	0	0	0	0	0	0	1.44614e-05	0	0	0	0	0	0	0	0	0	0	0	0	0	0	0	0	0	0	0	0	0	0	0	0	0	0	0
Diethylcarbamazine	0.000125741	0.000144574	0.000124758	0.000138159	8.9505e-05	0.0001039	0.000112748	0.000155312	0.000115639	0.000100501	0.000124464	0.00017375	0.000145221	0.000114599	0.000201177	0.000191863	0.000157973	0.000146229	0.000138153	0.000140035	0.000217925	0.000209479	0.000225627	0.000210231	0.000205864	0.000233833	0.00018704	0.000213868	0.000181667	0.000154508	0.000183853	0.000147925	0.000136515	0.000187432	0.000222993	0.000177232	0.000205265	1.2843e-05	0.000188059	0.0001252	0.000126124	0.000297797	0.00012303	0.000255005	0.000275113	0.000165479	0.000204669	0.000166664	0.000226745
Lysyl-Lysine	1.61146e-05	1.96076e-05	2.67945e-05	2.01803e-05	1.58133e-05	1.68583e-05	2.66241e-05	2.47395e-05	2.46256e-05	2.10437e-05	2.13797e-05	2.48418e-05	2.83098e-05	2.3216e-05	2.45316e-05	2.50882e-05	2.01073e-05	2.82398e-05	2.18617e-05	3.29023e-05	2.20512e-05	2.23167e-05	1.85284e-05	3.07582e-05	2.04467e-05	2.25514e-05	2.22871e-05	3.05466e-05	2.32692e-05	2.295e-05	3.28384e-05	2.61832e-05	2.40871e-05	1.95351e-05	1.70744e-05	2.3878e-05	2.17408e-05	2.32552e-05	3.42604e-05	2.47848e-05	2.88514e-05	1.93623e-05	3.07605e-05	2.41093e-05	2.43529e-05	2.48458e-05	2.23558e-05	2.36601e-05	2.41417e-05
2,4-Dinitrophenol	4.37128e-05	4.33461e-05	3.77844e-05	4.03103e-05	3.00922e-05	4.46785e-05	3.57822e-05	4.28752e-05	4.01272e-05	3.41928e-05	4.0191e-05	3.54727e-05	3.12633e-05	4.5887e-05	3.60892e-05	3.87329e-05	3.95418e-05	4.44524e-05	3.51548e-05	3.35304e-05	3.18689e-05	4.06553e-05	3.30573e-05	4.88022e-05	3.50442e-05	3.85722e-05	3.97525e-05	3.92184e-05	4.68169e-05	3.79873e-05	3.41629e-05	4.15773e-05	3.331e-05	4.32091e-05	3.16518e-05	4.85855e-05	4.68864e-05	3.88381e-05	4.12561e-05	3.11797e-05	4.02733e-05	3.74093e-05	4.14626e-05	4.40042e-05	3.43901e-05	3.98031e-05	4.49844e-05	4.17638e-05	4.81938e-05
Ethyl -D-glucuronide	3.70193e-07	4.6902e-07	1.31064e-07	1.08995e-07	5.90249e-07	1.03661e-07	7.64258e-08	3.00494e-07	3.38454e-07	6.05852e-07	1.40705e-07	3.42365e-07	1.13909e-07	6.76209e-07	3.11611e-09	8.05274e-08	2.15819e-07	3.17641e-07	1.01818e-06	0.000442572	1.33728e-07	4.03618e-07	2.55471e-07	1.64502e-06	3.90824e-07	3.8056e-07	2.62806e-07	4.10134e-07	2.82098e-07	4.98784e-08	4.7953e-08	5.30518e-07	6.64691e-07	5.05254e-07	6.75736e-07	1.74959e-07	8.59417e-07	3.61707e-07	4.01983e-08	2.77111e-07	6.51937e-07	1.06567e-07	2.07017e-07	3.15195e-07	2.6406e-07	2.76345e-07	3.91852e-07	0	0
Isoleucyl-Valine	0.000114911	0.00010858	0.000117459	0.00010171	0.000113128	0.000108662	0.000105569	0.000105992	0.00011959	0.000113362	0.00011245	0.000112151	0.000111885	0.000125156	0.00010956	0.000109785	0.000115027	0.000124748	0.000109088	0.000111054	0.000110879	0.000116953	0.000109413	0.000109804	0.000116234	0.000122625	0.000109314	0.000114135	0.000121377	0.000121837	0.000125509	0.000112367	0.000118479	0.000135753	0.000117434	0.000108013	0.000115585	0.000113928	0.000116106	0.000113624	0.00011139	0.000119327	0.00011543	0.000107883	0.000115286	0.000126162	0.000114761	0.000115512	0.000102183
3-Methoxy-4-Hydroxyphenylglycol Sulfate	0.00947863	0.00928869	0.00942012	0.00920966	0.00957339	0.00923006	0.00944463	0.00935512	0.00915327	0.00895628	0.00932066	0.0094832	0.00933998	0.00948387	0.00943267	0.00933408	0.00929006	0.00938819	0.00922087	0.00925243	0.00948205	0.00933743	0.00942966	0.00938117	0.00941429	0.00942076	0.00854944	0.00939315	0.00945036	0.00938318	0.00951677	0.00944861	0.00962522	0.0094107	0.00946764	0.00936755	0.00934993	0.00934596	0.00959211	0.00922311	0.00942006	0.00932487	0.00940058	0.00942735	0.00949651	0.00952061	0.00939713	0.00914249	0.0092062
17a-Ethynylestradiol	1.39185e-05	9.15791e-05	0.000102203	8.74139e-05	1.85837e-05	0	0.00125812	2.13682e-05	0.000294218	0.000136508	7.11327e-05	3.25501e-05	2.0399e-05	7.93587e-05	2.70046e-05	2.21924e-05	1.28536e-05	3.82595e-05	3.40167e-05	4.90422e-05	0.000265394	0.000132512	1.22661e-05	0.000121401	0.000230193	6.71049e-05	0.000382293	0	0.000133917	2.82996e-06	3.13447e-05	6.82898e-05	4.601e-05	5.68622e-05	0	4.63057e-05	0.000531241	0.000152126	6.29549e-05	0.00222778	0.000437548	0.000222343	0.000128814	0.000229017	1.55508e-05	0.000598483	9.40119e-06	0.000117915	0.00159745
Sulfamethizole	0.0398152	0.0395597	0.0398658	0.0387523	0.0397632	0.0391185	0.039504	0.0392164	0.0384762	0.0374852	0.0393526	0.0392064	0.0390253	0.0392498	0.03961	0.0394199	0.0394585	0.0392443	0.0388281	0.0389967	0.0397748	0.0394314	0.0395692	0.039272	0.0397023	0.0397011	0.0358968	0.0399407	0.0395521	0.0395459	0.0401512	0.0394581	0.0398483	0.0392029	0.0401258	0.0394484	0.0393607	0.0389222	0.0395187	0.0389626	0.0397987	0.0394643	0.03976	0.0398016	0.0399218	0.0394424	0.0398949	0.0398532	0.0388693
2-METHYLMALEATE	0.000110217	0.000127785	0.000101461	0.000126814	0.000123929	0.000129815	0.000112415	0.000120544	0.000132628	0.000121832	0.000110648	0.000117297	0.00012729	0.000124584	0.000123947	0.000126036	0.000142917	0.000122771	0.000108489	0.000119299	0.000113507	0.00011619	0.00012898	0.000124326	0.000114967	0.000128825	0.000112298	0.000128291	0.000128153	9.9343e-05	0.000123406	0.000115594	0.000135064	0.000116261	0.00011469	0.000121993	0.00012052	0.00013051	0.000115217	0.00012	0.000121373	0.000101191	0.000129289	0.00012838	0.000133657	0.000113454	0.00011651	0.00013259	0.000114323
11(Z),14(Z),17(Z)-Eicosatrienoic Acid	0	0	0	0	0	0	0	0	0	0	0	0	0	0	0	0	0	0	0	0.000319204	0	9.69497e-06	0	0	0	0	0	0	0	0	0	0	0	0	0	0	0	0	0	0	0	0	0	0	0	0	0	0	0
Tyrosyl-Glutamine	0	2.02094e-06	4.50159e-06	2.81146e-06	0	0	0.00015322	0	2.42064e-05	9.09129e-06	0	2.58364e-06	0	0	0	0	0	0	0	0	1.6109e-05	4.50203e-06	0	5.30131e-06	2.27109e-05	1.30617e-06	4.69917e-05	0	5.51079e-06	0	1.64996e-06	4.16275e-06	0	1.55524e-06	0	1.87188e-06	6.90742e-05	2.2277e-06	0	0.000255101	5.94517e-05	3.30756e-05	1.00585e-05	2.45973e-05	0	8.40995e-05	0	1.00895e-05	0.000213501
Estrone 3-glucuronide	0	0	0	0	0	0	0	0	0	0	0	0	0	0	0	0	0	0	0	0	0	1.35488e-05	0	0	0	0	0	0	0	0	0	0	0	0	0	0	0	0	0	0	0	0	0	0	0	0	0	0	0
Eicosapentaenoic acid	0	0	0	0	4.32348e-05	0	0	0	0	0	0	0	0	0	0	0	0	0	0	0.000187584	0	0	0	0	0	0	0	0	0	5.17091e-06	4.54075e-05	5.37889e-06	0	0	0	0	0	0	0	0	1.46936e-05	0	0	0	0	0	0	0	0
[truncated: 21 more columns]
